# Supplementary material for: Identification of Specific miRNA Signature in Paired Sera and Tissue Samples of Indian Women with Triple Negative Breast Cancer
Source: PLoS One. 2016 Jul 12;11(7):e0158946. doi: 10.1371/journal.pone.0158946 (PMC4942139; doi:10.1371/journal.pone.0158946)
Supplement: S2 Table — (XLSX) [file pone.0158946.s002.xlsx]

## Sheet: Sheet1
					Hormon receptors status																miR-21	miR-21	miR-21	miR-21	miR-21	miR-21	miR-221	miR-221	miR-221	miR-221	miR-221	miR-221	miR-210	miR-210	miR-210	miR-210	miR-210	miR-210	miR-145	miR-145	miR-145	miR-145	miR-145	miR-145	miR-195	miR-195	miR-195	miR-195	miR-195
S.No.	Patient's code	Age	Menupouse status	ER	PR	Her2neu	Clinical stage	Menarche Status	Smoking status	Body mass index (kg/m2)	Religion status	Mitotic activity status	Food habits	Tumor grading	Oral contraceptive use	Ki67 marker	lymph node status	BRCA1 status	BRCA2 status	Hereditary status	Tumor tissue CT	Fold change	Adjacent normal tissue CT	Cancer serum CT	Fold change	Normal serum	Tumor tissue CT	Fold change	Adjacent normal tissue CT	Cancer serum CT	Fold change	Normal serum	Tumor tissue CT	Fold change	Adjacent normal tissue CT	Cancer serum CT	Fold change	Normal serum	Tumor tissue CT	Fold change	Adjacent normal tissue CT	Cancer serum CT	Fold change	Normal serum	Tumor tissue CT	Fold change	Adjacent normal tissue CT	Cancer serum CT	Fold change
1	BC1	70	post	-	-	-	I	≥ 13	Yes	˂ 25	Muslim	High	Non-vegetarian	I	Never	Positive	Negative	Non-Mutated	Non-Mutated	Sporadic	15.845	8.1681	26.07	26.145	4.56305	31.825	19.095	5.25977	28.685	27.18	4.77334	29.585	28.025	11.0425	23.935	26.03	4.77334	29.815	22.53	0.815072	31.26	27.57	0.328736	27.495	20.915	0.0799366	21.645	28.88	0.0252076
2	BC2	47	post	-	-	-	I	< 13	Yes	˂ 25	Muslim	Low	Non-vegetarian	I	Never	Negative	Negative	Non-Mutated	Non-Mutated	Sporadic	17.485	10.5927	26.56	26.135	4.59479	32.675	19.625	7.49018	29.725	28.195	3.08442	24.825	18.73	6.27667	27.72	28.245	1.34257	29.685	22.665	1.6358	29.535	33.52	0.00309681	26.715	21.495	0.590496	19.565	28.75	0.221442
3	BC3	50	post	-	-	-	I	< 13	Yes	˂ 25	Muslim	Low	Non-vegetarian	I	Never	Negative	Negative	Non-Mutated	Non-Mutated	Sporadic	17.72	9.00047	27.605	26.045	4.89056	33.41	20.025	9.25351	30.43	27.44	6.63456	24.925	19.025	8.33973	28.24	29.685	0.675955	34.405	22.58	0.458502	30.695	25.3	0.203063	24.53	20.625	0.552865	20.255	29.73	0.269807
4	BC4	32	pre	-	-	-	I	< 13	No	≥ 34	Hindu	High	Vegetarian	II	Ever	Positive	Negative	Mutated	Mutated	Sporadic	18.285	6.9644	27.36	26.325	4.02782	27.515	18.93	5.6962	28.635	27	2.25793	24.875	17.96	25.6342	28.555	26.005	4.05584	32.315	23.575	0.521233	28.65	25.235	0.359733	25.29	22.42	0.630689	20.805	29.685	0.184923
5	BC5	45	post	-	-	-	I	< 13	Yes	˂ 25	Hindu	Low	Vegetarian	I	Never	Negative	Negative	Non-Mutated	Mutated	Sporadic	26.445	10.6664	28.065	23.1	7.97232	28.615	19.705	4.05584	28.92	27.185	1.74715	29.01	18.805	6.58873	28.855	27.335	2.74157	32.165	21.31	1.21419	30.405	25.31	0.622006	26.155	21.725	0.296273	19.645	28.555	0.0970586
6	BC6	30	pre	-	-	-	II	≥ 13	No	˂ 25	Muslim	High	Non-vegetarian	II	Ever	Positive	Negative	Mutated	Non-Mutated	Sporadic	15.775	12.042	28.085	26.21	4.36203	29.335	20.165	34.1781	32.455	26.305	23.5883	28.15	19.105	18.443	28.715	27.365	2.88786	32.43	18.44	0.45376	31.66	24.74	0.0799366	22.625	25.545	0.059954	23.89	29.67	0.014885
7	BC7	32	pre	-	-	-	II	≥ 13	Yes	˂ 25	Hindu	High	Vegetarian	II	Ever	Positive	Negative	Mutated	Non-Mutated	Sporadic	16.035	20.7494	28.28	25.24	8.54452	27.515	20.62	31.8893	32.81	26.515	19.5622	28.3	19.62	15.2951	28.56	25.525	9.38268	32.54	24.385	0.0649287	25.82	27.875	0.0159533	23.435	26.715	0.101884	24.545	27.585	0.0476956
8	BC8	50	post	-	-	-	II	≥ 13	Yes	˂ 25	Muslim	Low	Non-vegetarian	I	Never	Negative	Negative	Non-Mutated	Non-Mutated	Sporadic	15.975	18.2522	28.815	25.525	7.01285	28.41	20.665	21.259	32.27	27.355	13.3152	28.395	19.815	9.57983	29.595	27.455	2.89788	32.14	24.45	0.108067	26.625	28.53	0.0415214	25.47	25.715	0.0886952	23.535	30.75	0.0265527
9	BC9	32	pre	-	-	-	II	< 13	No	≥ 34	Hindu	High	Vegetarian	II	Ever	Positive	Negative	Mutated	Non-Mutated	Sporadic	16.98	24.9333	28.99	24.6	13.3152	28.64	20.205	15.7251	31.375	28.015	8.13984	29.715	19.055	27.379	29.115	26.02	5.93809	32.115	25.595	0.0557455	25.71	28.84	0.0284584	25.235	26.9	0.0449667	22.665	30.655	0.0132763
10	BC10	21	pre	-	-	-	II	≥ 13	No	˂ 25	Hindu	High	Non-vegetarian	II	Never	Positive	Negative	Mutated	Non-Mutated	Herediatry	16.04	28.3446	29.06	20.52	11.6722	26.25	20.82	16.3929	32.05	27.77	12.1678	29.51	19.87	15.5625	29.27	25.765	7.94474	32.77	25.64	0.10083	25.155	29.65	0.0207607	25.59	27.495	0.127185	24.535	29.73	0.0573128
11	BC11	34	pre	-	-	-	II	≥ 13	No	≥ 34	Muslim	High	Non-vegetarian	II	Ever	Positive	Negative	Mutated	Non-Mutated	Sporadic	18.96	17.9387	29.055	27.01	10.091	27.52	20.05	13.9772	31.05	28.31	9.25351	30.21	19.05	18.2522	28.355	26.21	5.6962	32.01	24.525	0.0591286	27.39	29.7	0.0102374	24.62	27.535	0.0532897	25.635	28.24	0.0146293
12	BC12	45	post	-	-	-	II	< 13	Yes	˂ 25	Muslim	Low	Non-vegetarian	I	Never	Negative	Negative	Non-Mutated	Non-Mutated	Sporadic	17.82	9.00047	29.155	26.045	4.89056	27.58	20.025	9.25351	29.455	28.695	6.63456	28.15	19.025	8.33973	28.645	28.25	0.675955	32.455	22.58	0.458502	29.45	25.3	0.203063	22.735	20.625	0.552865	27.74	29.741	0.269807
13	BC13	30	pre	-	-	-	III	< 13	Yes	≥ 34	Muslim	High	Non-vegetarian	III	Ever	Positive	Positive	Non-Mutated	Non-Mutated	Sporadic	16.255	48.6713	28.62	24.02	19.9042	27.515	18.265	15.9446	30.375	27.3	12.8616	28.39	17.315	30.6965	28.47	28.285	3.2154	32.315	29.78	0.047039	23.815	29.42	0.00336541	22.52	28.67	0.00971884	26.435	33.565	0.00594132
14	BC14	32	pre	-	-	-	III	< 13	No	≥ 34	Hindu	High	Vegetarian	II	Never	Positive	Negative	Non-Mutated	Non-Mutated	Herediatry	16.02	61.3929	30.36	23.675	25.2813	28.35	18.535	25.0198	30.28	27.285	12.9063	29.305	17.435	27.6652	25.785	26.35	2.80889	29.819	29.57	0.0523742	19.725	29.53	0.00268661	22.22	28.52	0.0073655	25.21	29.615	0.00151654
15	BC15	29	pre	-	-	-	III	< 13	Yes	≥ 34	Hindu	High	Vegetarian	III	Ever	Positive	Positive	Mutated	Non-Mutated	Sporadic	16.34	33.942	30.635	24.075	19.1597	29.335	18.115	31.3414	31.205	27.2	13.5479	27.325	17.115	41.3553	25.575	26.23	14.0257	30.2	29.595	0.00587987	20.82	29.325	0.00251539	20.425	29.625	0.0185814	26.525	33.37	0.00271468
16	BC16	33	pre	-	-	-	III	< 13	No	≥ 34	Muslim	High	Non-vegetarian	II	Ever	Positive	Negative	Non-Mutated	Non-Mutated	Sporadic	18.18	31.669	29.305	25.405	7.6211	28.32	18.725	38.9891	31.27	27.23	11.2356	30.59	17.675	22.0851	26.28	26.86	11.0043	30.65	28.88	0.0426888	32.61	28.775	0.00106126	21.385	29.345	0.0055627	22.13	31.53	0.00220501
17	BC17	41	pre	-	-	-	III	< 13	Yes	≥ 34	Hindu	High	Vegetarian	II	Ever	Positive	Negative	Non-Mutated	Non-Mutated	Sporadic	17.25	73.0089	29.6	24.83	11.353	29.865	18.56	45.7278	31.07	25.81	34.8962	31.205	17.61	22.8639	26.835	26.265	10.3747	29.555	28.66	0.105477	29.495	28.635	0.00227487	21.72	30.785	0.0051365	23.73	31.65	0.00283979
18	BC18	30	pre	-	-	-	III	< 13	Yes	≥ 34	Muslim	High	Non-vegetarian	III	Ever	Positive	Negative	Mutated	Non-Mutated	Sporadic	16.765	40.6448	31.42	24.44	14.8769	25.23	18.25	49.3507	30.455	28.365	15.2422	30.965	17.4	29.3441	25.72	27.29	15.7797	30.32	28.565	0.0130031	29.615	28.35	0.00349619	25.69	32.535	0.00978644	24.525	29.68	0.00430432
19	BC19	28	pre	-	-	-	IV	< 13	Yes	≥ 34	Muslim	High	Non-vegetarian	III	Ever	Positive	Positive	Mutated	Mutated	Sporadic	16.555	57.68	31.065	24.455	14.723	25.71	17.2	66.7178	30.665	28.34	12.8171	31.35	18.05	38.3193	27.505	26.365	13.737	30.395	28.695	0.0129133	29.635	31.605	0.00573894	25.635	29.53	0.00606616	24.225	33.66	0.0030861
20	BC20	31	pre	-	-	-	IV	< 13	Yes	≥ 34	Muslim	High	Non-vegetarian	III	Ever	Positive	Positive	Mutated	Non-Mutated	Sporadic	18.07	71.259	30.84	23.675	25.2813	26.205	18.23	37.7918	30.185	27.465	20.1122	31.7	18.745	31.125	27.75	27.105	20.0426	30.285	28.875	0.0115577	32.23	31.57	0.00565993	27.79	31.305	0.00708999	25.51	34.25	0.00365731
21	BC21	33	pre	-	-	-	IV	< 13	Yes	≥ 34	Muslim	High	Non-vegetarian	III	Ever	Positive	Positive	Mutated	Non-Mutated	Sporadic	17.825	66.0277	27.145	22.99	40.6448	29.865	17.315	51.0911	30.325	27.105	22.2387	29.705	18.115	76.6386	27.27	27.38	15.0324	30.52	29.605	0.042101	32.13	31.615	0.0244334	21.81	32.855	0.00100402	23.46	33.125	0.00405804
22	BC22	30	pre	-	-	-	IV	< 13	Yes	≥ 34	Hindu	High	Vegetarian	III	Ever	Positive	Positive	Mutated	Mutated	Sporadic	18.13	45.7278	29.075	23.195	35.261	30.42	17.325	55.9087	31.815	27.16	36.1269	29.52	18.125	89.8845	28.025	27.095	16.0555	30.12	29.695	0.036906	33.035	31.74	0.000354974	21.735	28.555	0.0051365	23.625	30.07	0.00229069
23	BC23	29	pre	-	-	-	IV	< 13	Yes	≥ 34	Hindu	High	Vegetarian	III	Ever	Positive	Positive	Mutated	Non-Mutated	Sporadic	17.15	90.1965	28.12	23.885	21.8566	29.585	18.715	59.9214	31.765	28.695	41.2122	32.395	18.066	59.3016	27.74	28.685	22.0851	35.989	30.465	0.0405262	29.43	31.645	0.000359929	30.24	27.26	0.00739108	26.765	33.07	0.00192624
24	BC24	43	pre	+	+	+	III	< 13	No	˂ 25	Muslim	High	Non-vegetarian	II	Never	Positive	Positive	Non-Mutated	Non-Mutated	Sporadic	20.16	1.47427	18.465	25.305	1.05702	24.825	26.51	0.861546	22.195	26.285	0.673617	32.335	24.41	7.80825	27.435	31.11	0.279322	30.285	18.97	0.858565	26.26	23.655	0.106579	24.495	20.785	1.03526	31.03	34.28	0.421908
25	BC25	32	pre	-	-	+	I	< 13	No	≥ 34	Hindu	Low	Vegetarian	II	Never	Negative	Negative	Mutated	Non-Mutated	Herediatry	20.42	3.07375	26.305	24.56	1.77154	24.825	24.16	8.51496	24.435	22.27	2.01391	32.62	24.18	14.0257	26.45	28.205	2.13613	30.25	25.185	0.515842	27.56	35.68	0.20166	28.3	28.385	0.215387	24.49	37.2	0.0957224
26	BC26	52	post	-	-	+	II	< 13	No	≥ 34	Muslim	High	Non-vegetarian	II	Ever	Positive	Negative	Non-Mutated	Non-Mutated	Sporadic	19.705	4.18434	18.9	25.23	1.11342	24.825	23.63	20.3224	32.65	21.525	6.7039	32.57	24.125	14.0257	26.42	28.53	1.91853	31.465	23.205	0.0309268	27.69	30.49	0.0174576	30.99	28.43	0.435275	21.77	33.52	0.118668
27	BC27	65	post	-	-	+	II	≥ 13	Yes	≥ 34	Hindu	High	Non-vegetarian	III	Ever	Positive	Positive	Mutated	Mutated	Sporadic	21.445	14.0681	21.43	25.63	0.843816	29.01	23.405	20.6776	22.8	22.715	5.18736	32.905	24.19	16.5069	26.68	27.375	4.46915	31.305	26.395	0.0931048	25.49	31.26	0.0542212	28.935	24.315	0.0211969	23.65	31.435	0.0114382
28	BC28	70	post	-	-	+	III	< 13	Yes	˂ 25	Muslim	High	Non-vegetarian	II	Never	Positive	Positive	Non-Mutated	Mutated	Sporadic	17.04	18.4489	21.135	23.83	1.72309	28.15	22.91	19.1597	26.365	23.72	15.8345	33.05	25.86	0.574349	26.335	27.62	0.18621	31.69	25.545	0.0777507	25.33	31.535	0.0431349	29.065	23.375	0.0656073	22.485	29.08	0.0139364
29	BC29	65	post	-	-	+	II	≥ 13	Yes	˂ 25	Hindu	High	Non-vegetarian	II	Ever	Positive	Negative	Non-Mutated	Mutated	Sporadic	16.57	12.2115	22.455	24.45	1.12117	28.3	23.195	10.5561	30.54	22.495	3.53081	32.515	23.83	28.9401	26.32	24.435	7.18506	31.22	23.075	0.116629	25.395	32.58	0.0540336	27.87	20.33	0.792784	24.135	23.785	0.484645
30	BC30	69	post	-	-	+	II	≥ 13	Yes	˂ 25	Muslim	High	Non-vegetarian	II	Never	Positive	Positive	Non-Mutated	Mutated	Sporadic	16.1	11.3319	22.185	23.555	1.78386	28.395	22.225	24.3357	29.525	22.285	6.38639	32.505	23.785	30.2738	26.47	24.28	7.91725	31.765	27.8	0.126745	20.685	31.385	0.0944045	28.495	23.195	0.245705	21.85	29.37	0.147624
31	BC31	55	post	-	-	+	III	≥ 13	Yes	≥ 34	Muslim	High	Non-vegetarian	III	Ever	Positive	Positive	Non-Mutated	Mutated	Sporadic	16.515	13.4105	21.955	25.4	0.580352	29.715	23.63	18.3792	29.835	22.565	7.86256	32.49	25.3	37.014	27.505	24.905	7.67411	31.775	28.265	0.0136496	20.51	30.605	0.00741673	29.68	28.6	0.458502	24.61	29.585	0.108819
32	BC32	50	post	-	-	+	II	< 13	Yes	≥ 34	Hindu	High	Vegetarian	III	Ever	Positive	Positive	Non-Mutated	Non-Mutated	Sporadic	18.875	3.47015	19.93	23.4	2	29.51	21.21	42.2243	27.575	23.78	6.40856	32.25	23.72	35.139	27.565	24.015	14.1723	32.6	29.105	0.14161	19.33	31.505	0.052193	29.08	33.725	0.00558201	23.455	31.28	0.00214471
33	BC33	54	post	-	-	+	III	< 13	Yes	≥ 34	Muslim	High	Non-vegetarian	III	Ever	Positive	Positive	Non-Mutated	Non-Mutated	Sporadic	17.835	19.68	20.07	23.775	1.54221	30.21	23.515	27.4741	29.565	23.515	6.79748	32.465	24.04	1.26576	28.235	23.95	18.1261	32.12	29.48	0.432269	23.65	28.265	0.260616	22.2	32.595	0.0056993	28.86	30.435	0.00211519
34	BC34	44	pre	-	-	+	I	≥ 13	No	˂ 25	Hindu	Low	Vegetarian	II	Never	Negative	Negative	Non-Mutated	Non-Mutated	Sporadic	20.61	4.24275	20.57	22.7	23.249	28.15	27.275	5.71598	30.45	34.39	3.45815	33.825	24.73	28.9401	28.475	35.63	1.87254	32.37	28.69	0.779165	22.485	28.13	0.122428	25.465	31.395	0.00529924	28.74	30.53	0.00285954
35	BC35	58	post	-	-	+	II	< 13	No	≥ 34	Hindu	High	Non-vegetarian	III	Ever	Positive	Positive	Non-Mutated	Mutated	Sporadic	17.485	10.5927	20.64	23.405	9.18959	28.39	21.97	5.29636	29.075	22.215	2.52275	33.55	24.595	0.168989	27.815	24.625	4.02782	32.915	28.29	1.51572	24.135	28.05	0.564482	24.57	29.63	0.00529924	27.6	33.71	0.0034841
36	BC36	48	post	+	+	+	III	< 13	No	˂ 25	Muslim	High	Non-vegetarian	II	Never	Positive	Positive	Non-Mutated	Non-Mutated	Sporadic	17.525	5.87731	21.17	22.385	4.46915	29.305	30.375	0.946058	28.665	25.99	0.920188	33.325	27.205	4.90754	29.675	30.11	7.28536	33.09	23.62	0.792784	25.81	28.45	0.400535	26.565	25.715	0.888843	22.875	30.165	0.685391
37	BC37	46	pre	+	+	+	II	< 13	No	≥ 34	Hindu	High	Vegetarian	II	Never	Positive	Positive	Mutated	Non-Mutated	Sporadic	18.355	9.15966	21.61	22.69	3.61752	27.305	30.105	1.31494	29.77	28.17	0.0255594	33.11	27.16	5.52127	24.03	29.315	1.78386	29.065	24.375	0.632878	21.42	29.27	0.232451	29.675	24.63	0.76313	21.64	26.28	0.313166
38	BC38	62	post	-	+	+	III	≥ 13	Yes	˂ 25	Muslim	High	Non-vegetarian	III	Ever	Positive	Positive	Non-Mutated	Non-Mutated	Sporadic	18.77	32.1111	21.195	21.725	7.06162	30.59	23.49	0.290176	29.445	28.945	0.469761	33.865	25.375	15.5086	27.285	26.25	12.9511	34.15	26.185	0.0791098	25.475	26.3	0.0472023	27.495	28.855	0.0511189	20.54	31.24	0.0236831
39	BC39	55	post	-	+	+	III	≥ 13	Yes	˂ 25	Muslim	High	Non-vegetarian	II	Ever	Positive	Positive	Non-Mutated	Non-Mutated	Sporadic	19.44	14.3701	22.005	21.81	6.65759	31.205	30.375	1.07549	31.365	29.475	4.69134	34.59	26.67	10.3388	28.79	29.115	3.50642	28.885	28.3	0.0911888	19.165	29.12	0.0483614	26.715	25.265	0.0751023	26.11	32.485	0.020546
40	BC40	42	pre	+	+	+	I	< 13	No	˂ 25	Hindu	Low	Vegetarian	II	Ever	Negative	Negative	Non-Mutated	Non-Mutated	Sporadic	17.07	3.66802	23.475	27.75	2.23457	30.965	23.175	2.09943	30.48	33.435	1.51572	27.035	26.725	2.61172	28.405	29.575	0.343885	34.305	19.49	1.3333	18.605	29.385	0.450625	24.53	20.085	1.29235	25.575	27.01	1.03168
41	BC41	68	post	-	+	+	II	≥ 13	Yes	˂ 25	Muslim	High	Non-vegetarian	II	Ever	Positive	Positive	Non-Mutated	Mutated	Sporadic	16.725	7.26015	23.4	26.22	6.45313	31.35	29.68	0.562529	26.71	27.365	0.014731	28.315	27.165	0.635075	28.35	34.22	0.545254	34.335	20.53	0.049549	23.385	29.51	0.0214185	25.29	29.766	0.0816162	24.61	28.47	0.0341967
42	BC42	40	pre	-	+	+	III	< 13	No	≥ 34	Hindu	High	Non-vegetarian	III	Ever	Positive	Positive	Non-Mutated	Non-Mutated	Sporadic	15.91	16.1672	24.56	27.565	2.5403	31.7	30.055	0.184923	27.665	26.115	0.154427	29.305	29.405	0.482968	28.48	34.65	0.429283	34.505	20.43	0.0542212	22.275	32.22	0.0212705	26.155	26.625	0.0587202	26.595	30.31	0.029462
43	BC43	49	post	-	+	+	II	< 13	No	˂ 25	Hindu	High	Vegetarian	II	Ever	Positive	Positive	Non-Mutated	Non-Mutated	Sporadic	20.515	1.23114	24.07	27.155	0.205185	29.705	23.61	3.53081	28.39	31.485	1.92519	30.125	30.305	0.062717	27.415	34.875	0.0300811	34.57	21.53	1.41421	22.33	29.605	0.613442	22.625	26.839	0.646176	24.81	27.785	0.060371
44	BC44	55	post	-	+	+	III	< 13	Yes	˂ 25	Muslim	High	Non-vegetarian	III	Ever	Positive	Positive	Mutated	Non-Mutated	Sporadic	16.98	9.41525	21.855	23.905	3.85038	29.52	24.32	2.00694	28.19	34.175	1.67018	26.89	29.63	0.0354026	29.185	32.405	0.276433	29.815	23.265	1.11729	27.175	32.895	0.556711	23.435	25.645	0.401925	26.825	25.44	0.160428
45	BC45	39	pre	-	+	+	III	< 13	No	˂ 25	Hindu	High	Vegetarian	II	Never	Positive	Positive	Non-Mutated	Non-Mutated	Sporadic	19.115	10.7779	22.495	29.805	7.18506	32.395	26.485	1.47427	29.525	32.6	1.11342	28.15	25.33	0.181118	29.205	33.575	0.00132941	32.63	20.965	0.0850821	22.57	33.4	0.0218685	25.47	25.894	0.0824692	28.76	30.505	0.0478612
46	BC46	52	post	-	+	+	III	≥ 13	No	˂ 25	Hindu	High	Vegetarian	II	Ever	Positive	Positive	Non-Mutated	Mutated	Sporadic	18.365	14.3204	22.835	29.175	11.1193	32.335	25.75	2.51403	27.095	29.37	1.45397	28.795	25.525	0.0934281	29.305	31.72	0.00988872	32.305	20.37	0.0810525	26.785	32.735	0.0371627	25.235	22.785	1.04608	27.56	20.575	0.867539
47	BC47	57	post	-	+	+	III	≥ 13	Yes	≥ 34	Muslim	High	Non-vegetarian	II	Ever	Positive	Positive	Non-Mutated	Non-Mutated	Sporadic	19.195	9.44794	23.04	30.05	6.06287	32.62	23.985	4.37717	27.33	30.295	2.2974	29.375	22.75	6.27667	29.43	32.5	3.31728	32.695	20.905	0.0927827	28.77	27.45	0.0291573	25.59	23.57	0.590496	27.765	28.525	0.200963
48	BC48	40	pre	-	+	+	II	< 13	No	≥ 34	Muslim	High	Non-vegetarian	II	Never	Positive	Positive	Non-Mutated	Non-Mutated	Sporadic	18.34	2.39496	28.81	26.17	1.41912	32.57	21.325	5.77572	28.33	23.335	2.59368	29.21	24.6	1.83401	29.675	36.335	0.617709	32.885	22.55	0.0569169	21.83	29.725	0.0272992	24.62	21.215	0.72951	29.86	26.325	0.488016
49	BC49	44	pre	+	+	+	I	< 13	No	˂ 25	Hindu	Low	Vegetarian	II	Ever	Negative	Negative	Non-Mutated	Non-Mutated	Sporadic	17.795	3.47015	25.79	23.165	2.60268	32.905	26.73	0.029977	28.01	29.625	0.0155171	30.295	24.975	0.153361	29.83	34.46	0.00107982	32.88	21.42	0.714497	29.39	22.73	0.292194	22.735	21.43	0.566442	28.645	32.595	0.0275845
50	BC50	38	pre	-	+	+	I	< 13	Yes	˂ 25	Hindu	High	Non-vegetarian	II	Never	Negative	Negative	Mutated	Non-Mutated	Herediatry	17.875	2.96905	25.45	24.26	1.21841	33.05	23.665	4.3319	27.11	31.01	1.99308	30.115	25.605	0.162668	30.285	32.585	0.134437	33.17	21.61	0.0595399	24.07	26.605	0.0180107	22.52	21.38	0.72951	27.73	25.565	0.68302
51	BC51	27	pre	+	+	+	II	< 13	No	˂ 25	Hindu	High	Non-vegetarian	I	Never	Positive	Negative	Non-Mutated	Mutated	Herediatry	17.655	4.56305	25.68	22.45	4.27226	32.515	26.975	0.0382075	28.795	31.795	0.00358205	27.035	25.945	0.0934281	30.36	32.35	0.00988872	32.14	21.785	0.512278	24.5	26.325	0.159873	25.22	24.125	1.38511	27.18	29.645	0.655197
52	BC52	46	pre	-	+	+	I	< 13	No	˂ 25	Hindu	Low	Vegetarian	I	Ever	Negative	Negative	Non-Mutated	Non-Mutated	Sporadic	19.48	1.71119	30.19	32.965	1.30586	32.505	22.24	6.06287	31.08	29.145	2.89788	27.775	26.38	0.109956	31.115	34.78	0.0865693	31.315	22.695	0.0622838	25.31	26.65	0.0201231	28.425	23.935	0.0957224	29.62	30.675	0.0468762
53	BC53	45	pre	-	+	+	I	< 13	No	≥ 34	Hindu	Low	Non-vegetarian	I	Ever	Negative	Negative	Non-Mutated	Non-Mutated	Sporadic	19.445	1.54221	30.35	33.665	0.803851	32.49	24.72	4.04181	31.285	23.02	2.37841	26.175	25.995	0.0934281	30.825	32.35	0.00988872	24.43	24.495	0.929805	25.63	30.69	0.0129581	28.385	18.78	0.662044	27.6	31.12	0.0301855
54	BC54	34	pre	-	+	+	II	< 13	No	˂ 25	Hindu	High	Vegetarian	II	Never	Positive	Positive	Non-Mutated	Non-Mutated	Herediatry	17.02	5.95871	30.205	24.31	5.15153	32.25	25.67	1.54756	29.635	27.525	1.09809	28.315	29.315	11.0425	28.02	31.085	0.036272	26.01	24.685	0.891929	22.815	30.695	0.0112807	29.72	19.45	0.543367	28.925	29.695	0.0298733
55	BC55	62	post	+	+	+	II	< 13	Yes	˂ 25	Hindu	High	Non-vegetarian	I	Ever	Positive	Negative	Non-Mutated	Mutated	Sporadic	19.005	3.24901	30.605	32.665	1.6077	32.465	24.535	1.7593	28.405	33.285	0.0686308	30.89	30.795	0.114229	28.79	34.335	0.0802141	26.89	20.515	0.602904	19.105	31.515	0.283221	25.69	23.305	0.592546	31.605	25.42	0.222211
56	BC56	41	pre	-	+	+	I	< 13	No	≥ 34	Muslim	High	Non-vegetarian	II	Never	Negative	Negative	Non-Mutated	Non-Mutated	Sporadic	17.13	4.14106	20.91	25.64	2.04911	33.825	21.435	4.70763	25.155	32.605	3.31728	29.285	18.945	0.0199841	29.42	31.71	0.484645	27.34	18.385	2.01391	19.135	33.58	0.250868	25.635	19.685	0.913831	25.605	28.27	0.496546
57	BC57	56	post	+	+	+	III	≥ 13	Yes	≥ 34	Hindu	High	Vegetarian	II	Ever	Positive	Positive	Non-Mutated	Mutated	Sporadic	18.855	3.29436	20.725	25.66	0.554785	33.55	27.39	3.71922	26.34	32.67	3.17114	31.77	28.99	0.269807	32.83	24.43	0.989657	26.675	25.4	0.098073	29.11	29.93	0.0419554	27.79	24.295	0.650671	27.25	28.77	0.286181
58	BC58	66	post	+	+	+	II	≥ 13	Yes	˂ 25	Hindu	High	Non-vegetarian	II	Ever	Positive	Positive	Non-Mutated	Non-Mutated	Sporadic	18.51	9.54823	21.5	24.02	10.7034	33.325	26.2	0.486327	26.235	36.09	0.371131	27.035	26.56	0.269807	31.6	31.06	4.95883	34.305	21.03	0.771105	25.275	30.375	0.49827	21.81	26.43	0.907519	29.335	29.095	0.378929
59	BC59	48	post	+	+	+	I	< 13	No	˂ 25	Hindu	Low	Vegetarian	II	Ever	Negative	Negative	Non-Mutated	Non-Mutated	Sporadic	18.94	7.03908	21.36	22.69	0.554785	33.11	25.315	0.449066	33.035	29.415	0.250868	29.61	29.565	0.00288943	29.555	24.43	0.989657	34.2	24.63	0.768438	22.46	30.82	0.325335	29.935	27.495	0.752623	24.39	27.38	0.396392
60	BC60	47	pre	+	+	+	II	< 13	No	≥ 34	Muslim	High	Non-vegetarian	I	Ever	Positive	Negative	Non-Mutated	Non-Mutated	Sporadic	17.52	3.56771	23.355	32.66	1.61328	33.865	26.475	1.12506	30.29	32.991	0.364755	26.765	24.35	0.104748	28.8	33.52	0.0540336	30.59	18.53	1.20581	26.67	26.945	0.675955	29.46	26.57	0.607097	23.62	29.73	0.307786
61	BC61	53	post	+	+	+	II	< 13	No	˂ 25	Hindu	High	Non-vegetarian	I	Ever	Positive	Negative	Non-Mutated	Non-Mutated	Sporadic	16.94	4.31691	23.775	34.76	0.376312	34.59	27.305	0.17739	30.325	33.225	0.109956	28.35	25.195	0.0693481	32.79	29.39	0.014885	32.32	19.605	0.907519	25.095	29.76	0.320856	28.385	28.585	0.584389	25.515	28.515	0.281265
62	BC62	43	pre	+	+	+	I	≥ 13	No	≥ 34	Muslim	Low	Non-vegetarian	II	Never	Negative	Negative	Non-Mutated	Non-Mutated	Sporadic	17.115	2.06337	23.77	33.25	1.07177	27.035	27.435	0.0612138	29.36	33.24	0.0542212	27.305	26.12	0.0612138	32.33	29.465	0.0150928	29.815	19.525	0.832199	31.695	27.445	0.421908	33.22	22.265	0.558644	25.455	24.24	0.257921
63	BC63	40	pre	+	+	+	I	≥ 13	No	≥ 34	Hindu	Low	Non-vegetarian	I	Never	Negative	Negative	Non-Mutated	Non-Mutated	Sporadic	16.31	1.8025	24.285	32.595	1.68763	28.315	24.125	4.89056	32.135	30.14	0.0514744	29.37	25.73	0.0638133	33.625	30.55	0.0231154	29.295	20.795	0.82645	29.675	30.24	0.300409	33.875	24.525	0.586417	29.5	29.88	0.239816
64	BC64	50	post	+	+	+	II	< 13	No	≥ 34	Hindu	High	Vegetarian	II	Ever	Positive	Negative	Non-Mutated	Non-Mutated	Sporadic	22.155	5.67649	23.79	32.77	1.47939	29.305	28.415	0.673617	32.43	30.685	0.00992305	30.465	26.06	1.82766	32.865	33.97	0.0944045	26.71	19.585	0.72951	31.58	30.465	0.238986	32.99	29.79	0.680657	24.245	28.495	0.302499
65	BC65	51	post	+	+	+	II	≥ 13	No	≥ 34	Hindu	High	Non-vegetarian	II	Ever	Positive	Positive	Non-Mutated	Non-Mutated	Sporadic	22.42	8.05564	23.485	32.355	1.97247	30.125	28.595	0.0328036	33.615	31.78	0.00199416	29.425	27.515	1.29684	27.03	33.71	0.0209051	30.38	24.71	0.962594	19.235	29.205	0.295248	32.6	29.6	0.655197	24.63	27.485	0.515842
66	BC66	50	post	+	+	+	II	< 13	Yes	≥ 34	Hindu	High	Non-vegetarian	I	Ever	Positive	Negative	Non-Mutated	Non-Mutated	Sporadic	23.26	3.95863	22.595	31.53	3.49429	26.89	29.265	0.0118415	33.025	29.7	0.00398833	27.89	27.525	1.12117	27.68	29.685	0.0135084	26.63	22.825	0.809442	21.46	24.24	0.357249	28.57	29.53	1.45397	28.61	27.535	0.564482
67	BC67	49	post	+	+	+	II	< 13	No	≥ 34	Muslim	High	Non-vegetarian	II	Never	Positive	Positive	Non-Mutated	Non-Mutated	Sporadic	22.225	7.18506	21.595	31.485	3.605	28.15	27.525	7.01285	26.435	30.385	0.0155709	26.565	28.4	0.306721	28.32	28.685	0.00773169	23.52	23.59	0.680657	21.61	24.6	0.286181	30.06	28.74	0.258816	30.575	31.375	0.421908
68	BC68	70	post	+	+	+	II	≥ 13	Yes	˂ 25	Hindu	High	Non-vegetarian	I	Ever	Positive	Negative	Non-Mutated	Non-Mutated	Sporadic	17.325	5.22344	27.475	25.595	2.39496	28.795	21.125	0.323088	25.495	26.865	0.25349	25.305	30.375	0.240649	28.32	32.585	0.134437	26.785	24.71	1.82766	21.65	26.62	0.0944045	23.365	30.64	0.444421	31.405	36.57	0.268874
69	BC69	64	post	+	+	+	II	≥ 13	Yes	˂ 25	Muslim	High	Non-vegetarian	I	Ever	Positive	Negative	Non-Mutated	Non-Mutated	Sporadic	17.73	4.92458	27.735	26.595	1.19748	29.375	25.22	0.768438	26.005	25.99	0.719467	27.198	19.21	3.85038	27.16	27.485	0.195467	32.14	21.58	0.0571145	22.59	30.24	0.535887	23.14	25.555	0.323088	32.605	29.785	0.25349
70	BC70	61	post	-	+	+	II	≥ 13	No	˂ 25	Muslim	High	Non-vegetarian	I	Never	Positive	Negative	Non-Mutated	Non-Mutated	Sporadic	16.255	0.075363	28.425	33.455	0.843816	29.21	23.32	8.19645	30.91	27.315	3.05781	30.425	22.665	0.712025	27.37	34.515	0.70466	26.725	19.575	0.888843	21.715	29.65	0.655197	30.24	21.335	0.517632	33.405	29.415	0.149685
71	BC71	42	pre	-	+	+	I	≥ 13	No	˂ 25	Hindu	Low	Non-vegetarian	I	Ever	Negative	Negative	Non-Mutated	Non-Mutated	Sporadic	19.095	2.0209	26.295	26.39	1.21841	30.295	27.635	0.510506	30.475	29.375	0.371131	29.55	26.43	0.962594	31.105	32.95	0.752623	27.285	18.81	1.41421	22.865	29.605	0.613442	29.685	23.11	0.34748	23.98	31.44	0.0788361
72	BC72	55	post	-	-	+	IV	< 13	No	˂ 25	Muslim	High	Non-vegetarian	II	Ever	Positive	Positive	Non-Mutated	Mutated	Sporadic	20.34	15.6165	28.12	22.775	9.71356	30.115	23.465	14.9804	30.705	24.66	10.6664	29.575	18.125	8.08361	27.105	27.11	5.6962	29.815	25.065	1.7411	27.09	34.165	0.784584	29.84	28.48	0.00619363	26.995	35.645	0.00378629
73	BC73	47	post	-	+	+	III	< 13	No	˂ 25	Muslim	High	Non-vegetarian	II	Never	Positive	Negative	Non-Mutated	Non-Mutated	Sporadic	21.42	8.84585	28.085	26.455	4.82541	27.035	25.95	1.14472	31.465	31.795	0.250868	26.89	22.625	5.44526	27.07	31.97	4.78991	29.815	20.67	0.790041	17.025	28.51	0.578328	25.24	23.3	0.530344	27.79	29.575	0.0217929
74	BC74	49	post	-	+	+	IV	< 13	No	≥ 34	Muslim	High	Non-vegetarian	III	Never	Positive	Positive	Non-Mutated	Mutated	Sporadic	20.665	24.0839	29.055	23.46	8.96148	27.775	25.02	2.8481	31.93	25.465	2.49666	27.035	22.5	5.52127	27.32	29.315	1.78386	26.275	25.64	0.298334	24.775	35.79	0.20166	33.385	25.665	0.0816162	26.555	30.585	0.298334
75	BC75	51	post	-	+	+	III	< 13	No	˂ 25	Hindu	High	Vegetarian	II	Ever	Positive	Negative	Non-Mutated	Non-Mutated	Sporadic	17.265	8.13984	29.305	23.02	4.56305	26.175	25.205	4.24275	31.205	25.805	2.00694	23.525	23.015	0.25685	28.065	24.9	1.15669	25.47	22.57	0.0793844	25.44	30.385	0.0260062	33.535	24.645	0.0285572	28.515	36.485	0.00335377
76	BC76	60	post	+	+	+	III	< 13	Yes	˂ 25	Muslim	High	Non-vegetarian	II	Never	Positive	Positive	Non-Mutated	Mutated	Sporadic	18.5	3.47016	21.345	24.44	2.23457	28.315	26.475	1.24833	30.135	25.66	0.420935	27.255	20.33	1.14472	27.735	29.37	1.31039	24.27	22.445	0.0512964	25.235	32.03	0.048664	31.24	25.63	1.54756	25.43	20.145	0.972655
77	BC77	50	post	-	-	+	IV	≥ 13	No	˂ 25	Hindu	High	Non-vegetarian	III	Ever	Positive	Positive	Non-Mutated	Non-Mutated	Sporadic	19.225	40.5042	22.67	27.715	14.8962	30.89	24.395	3.3058	32.62	24.71	2.36199	26.145	22.525	29.3441	30.465	26.675	10.1965	24.365	21.355	0.00770494	26.495	31.955	0.003545	26.595	25.565	0.00767829	24.46	28.32	0.00230663
78	BC78	55	post	-	-	+	IV	≥ 13	No	˂ 25	Muslim	High	Non-vegetarian	III	Ever	Positive	Positive	Mutated	Mutated	Sporadic	19.085	18.3792	23.325	24.33	6.45313	29.285	24.19	12.0003	30.785	22.325	10.7034	25.14	22.435	28.3446	31.425	26.4	14.8254	32.01	24.285	0.00341239	25.105	33.695	0.00173602	26.425	28.45	0.00567958	28.6	26.73	0.00329615
79	BC79	65	post	-	-	+	III	< 13	Yes	˂ 25	Hindu	High	Vegetarian	II	Ever	Positive	Positive	Non-Mutated	Non-Mutated	Sporadic	16.095	13.8806	24.115	21.535	15.7757	31.77	26.975	13.6895	29.38	23.43	8.08361	27.305	22.335	27.2843	31.225	26.315	16.971	30.485	24.845	0.570382	28.19	31.67	0.14161	29.46	22.475	0.635075	29.695	26.75	0.351111
80	BC80	52	post	-	-	+	IV	< 13	No	≥ 34	Muslim	High	Non-vegetarian	III	Never	Positive	Positive	Non-Mutated	Non-Mutated	Sporadic	15.195	28.7004	20.04	21.615	5.46416	27.035	27.95	34.1781	29.95	28.19	11.1579	27.475	28.76	18.3156	30.23	29.555	9.98664	25.53	26.475	0.164938	26.055	30.485	0.0629347	28.385	21.625	0.568408	30.775	25.885	0.358489
81	BC81	42	pre	-	-	+	IV	< 13	No	˂ 25	Hindu	High	Non-vegetarian	III	Never	Positive	Positive	Mutated	Non-Mutated	Sporadic	15.675	21.1121	20.5	20.83	9.41525	23.61	29.725	37.7918	31.615	24.455	22.6274	26.255	28.3	15.4015	24.76	29.3	4.05584	28.835	25.59	0.31864	26.57	31.55	0.0614263	33.22	21.505	0.337978	21.49	31.39	0.00365731
82	BC82	60	post	-	-	+	III	< 13	Yes	˂ 25	Muslim	High	Non-vegetarian	III	Never	Positive	Positive	Non-Mutated	Non-Mutated	Sporadic	17.605	16.6891	21.18	23.46	22.1214	22.765	29.195	29.5482	27.2	25.195	20.7494	25.175	27.11	7.78124	24.395	29.57	3.05252	33.82	32.875	0.181118	28.795	29.705	0.0518325	33.175	22.605	0.576343	21.77	30.13	0.00508337
83	BC83	55	post	-	-	+	III	< 13	No	˂ 25	Muslim	High	Non-vegetarian	III	Never	Positive	Positive	Non-Mutated	Non-Mutated	Sporadic	20.235	8.54452	22.26	24.99	17.1766	21.305	23.705	13.9772	26.448	23.525	3.605	22.07	20.39	18.0634	25.485	15.845	8.1681	26.36	28.675	0.158769	17.575	30.375	0.129857	32.99	25.3	0.726986	22.165	27.58	0.421908
84	BC84	65	post	-	-	+	III	< 13	Yes	≥ 34	Hindu	High	Vegetarian	II	Never	Positive	Negative	Non-Mutated	Non-Mutated	Sporadic	20.395	15.8895	27.145	23.87	4.67511	20.379	18.955	24.2515	24.545	25.22	9.67995	23.725	26.91	0.709562	30.725	31.11	0.276433	32.505	29.51	1.47939	18.1	32.58	0.19751	30.485	29.14	0.543367	21.745	29.325	0.0298733
85	BC85	57	post	-	-	+	IV	< 13	Yes	≥ 34	Muslim	High	Non-vegetarian	III	Never	Positive	Positive	Non-Mutated	Non-Mutated	Sporadic	15.01	12.1678	24.001	22.065	14.084	20.675	26.24	13.6895	22.239	29.45	6.84476	25.879	20.64	18.0034	30.8	23.195	10.5561	25.21	21.715	0.176777	17.465	29.845	0.0551689	27.435	28.12	0.0601622	22.165	30.23	0.0252951
	Fibroadenoma patients		miR-21	miR-21	miR-21	miR-21	miR-21	miR-21	miR-221	miR-221	miR-221	miR-221	miR-221	miR-221	miR-210	miR-210	miR-210	miR-210	miR-210	miR-210	miR-195	miR-195	miR-195	miR-195	miR-195	miR-195	miR-145	miR-145	miR-145	miR-145	miR-145	miR-145	Let-7a	Let-7a	Let-7a	Let-7a	Let-7a	Let-7a
S. No.	code no.	Age	Fibroadenoma tissue CT value	Adjacent normal tissue CT	Tissue fold change	Fibroadenoma serum CT value	Normal serum CT value	Serum fold change	Fibroadenoma tissue CT value	Adjacent normal tissue CT	Tissue fold change	Fibroadenoma serum CT value	Normal serum CT value	Serum fold change	Fibroadenoma tissue CT value	Adjacent normal tissue CT	Tissue fold change	Fibroadenoma serum CT value	Normal serum CT value	Serum fold change	Fibroadenoma tissue CT value	Adjacent normal tissue CT	Tissue fold change	Fibroadenoma serum CT value	Normal serum CT value	Serum fold change	Fibroadenoma tissue CT value	Adjacent normal tissue CT	Tissue fold change	Fibroadenoma serum CT value	Normal serum CT value	Serum fold change	Fibroadenoma tissue CT value	Adjacent normal tissue CT	Tissue fold change	Fibroadenoma serum CT value	Normal serum CT value	Serum fold change
1	FA1	17	17.635	21.07	0.211686	31.3	31.825	0.219912	22.26	24.545	0.0953912	32.41	22.07	0.000117912	22.61	24.76	0.0868699	35.85	33.82	0.0374212	17.75	20.765	0.15822	34.715	36.02	0.377618	25.255	31.26	1.25701	28.455	30.24	0.526681	19.725	21.31	0.0587202	30.86	29.145	0.0465524
2	FA2	19	17.625	21.27	0.244855	31.82	32.675	0.276433	23.4	25.575	0.0883883	32.58	23.725	0.000330056	22.615	24.395	0.0672184	34.58	33.36	0.0656073	18.555	24.58	1.27456	28.63	28.63	0.15283	23.42	29.535	1.3566	27.76	30.465	0.99654	20.505	22.82	0.0973956	29.71	27.565	0.0345541
3	FA3	22	18.34	21.955	0.239816	32.47	33.41	0.293209	22.465	25.575	0.168989	31.22	23.815	0.000901741	23.84	25.485	0.0612138	35.2	32.505	0.0236011	19.23	22.275	0.646176	31.55	27.325	0.261521	24.715	30.695	1.23542	28.5	29.205	0.249135	19.81	21.36	0.0573128	29.44	28.76	0.0238478
4	FA4	18	19.585	31.255	0.0483614	29.495	27.515	0.159873	23.99	32.57	0.363493	29.36	25.97	0.206613	24.785	30.725	0.000911165	32.7	25.91	0.0195729	20.06	24.945	0.578344	30.09	30.61	0.219151	22.455	28.65	0.0695889	29.985	24.24	0.040386	25.035	33.66	0.37501	31.65	28.145	0.190782
5	FA5	25	19.73	31.625	0.0565237	29.09	28.615	0.45376	24.4	32.495	0.259715	30.6	25.75	0.0751023	24.565	30.8	1.47427	32.6	25.21	0.000911165	22.635	28.57	1.19748	30.31	32.3	0.607097	21.625	30.405	0.417544	27.625	24.6	0.266093	22.63	32.56	0.926588	30.755	28.545	0.468136
6	FA6	27	18.585	32.345	0.205898	28.295	29.335	1.29684	24.39	31.765	0.157672	29.225	24.43	0.0780207	26.37	31.6	0.734584	33.525	24.105	0.000223103	21.83	27.425	0.946058	26.32	27.32	0.30566	22.655	31.66	0.488016	29.56	26.62	0.282241	28.88	33.54	0.0240137	31.595	24.11	0.0120904
7	FA7	32	19.11	23.58	1.06807	25.095	27.515	0.368567	25.285	24.6	0.45219	27.62	27.07	0.000790471	25.055	29.2	0.852635	33.04	35.07	0.151249	18.86	19.095	0.82932	29.32	28.61	0.0934281	20.355	25.82	1.34257	20.74	30.24	0.837987	22.67	27.17	0.30566	21.68	29.145	0.013697
8	FA8	24	19.055	23.845	1.3333	24.03	28.41	0.904379	26.675	25.7	0.354781	22.53	30.61	0.63728	26.505	30.87	0.993092	33.835	34.615	0.0635925	21.545	21.44	1.18099	28.35	32.565	1.36604	22.565	26.625	1.36604	29.57	29.685	0.521233	22.42	22.4	0.803851	22.825	28.785	0.291183
9	FA9	28	18.93	24.545	2.36199	27.155	28.64	0.103665	27.27	25.47	0.244008	28.32	24.205	0.00168855	26.265	28.17	0.180491	34.22	32.22	0.00925854	20.395	20.49	0.790041	29.725	33.69	0.5	23.255	25.71	3.53081	29.54	29.84	0.590496	26.61	26.58	0.0154634	21.315	27.635	0.00723897
10	FA10	24	18.81	19.09	3.16017	23.245	26.25	1.03168	26.36	28.515	0.351111	28.45	22.07	0.00875911	24.535	24.855	3.24901	33.795	35.06	0.25	19.675	22.965	1.04608	26.41	28.61	0.590496	23.825	25.155	2.58471	30.85	25.24	2.69447	20.595	23.675	0.407536	27.64	29.145	0.105112
11	FA11	26	18.65	19.63	5.1337	22.195	27.52	3.86375	26.665	29.555	0.315344	29.49	26.635	0.00866851	27.505	25.73	0.760489	32.545	35.2	0.655197	21.295	26.16	0.837987	26.245	33.555	0.320856	21.25	27.39	0.904379	24.62	33.385	0.505226	20.665	22.45	0.166086	27.4	28.555	0.0824692
12	FA12	22	19.025	20.34	6.47554	22.08	27.58	4.36203	24.515	29.61	0.832199	29.63	23.865	0.00325078	28.32	24.375	0.168989	33.3	33.125	0.0921418	22.515	24.43	0.742262	25.11	33.48	0.315344	21.525	29.45	1.5966	29.385	33.535	0.0165159	21.2	21.57	0.0622838	29.58	29.295	0.0303955
13	FA13	20	19.21	20.65	1.64718	19.19	27.515	1.11729	26.625	23.47	0.149167	29.685	30.575	0.00227487	26.82	25.15	0.190782	31.43	35.07	0.0434349	19.75	18.36	0.385553	25.2	28.61	0.0370341	24.78	23.815	1.24833	24.39	31.24	0.200963	18.62	17.27	1.02101	31.87	29.525	0.0252951
14	FA14	23	19.205	20.68	1.68763	20.62	28.35	0.739694	27.315	23.62	0.198196	27.655	25.6	0.0270168	26.375	25.3	0.288172	32.24	34.39	0.0154634	21.28	19.66	0.678302	26.3	27.565	0.267943	26.415	19.725	0.702222	25.36	26.595	0.0698304	24.205	17.645	0.0275845	30.335	27.29	0.0155709
15	FA15	30	18.145	21.515	6.27667	19.36	29.335	3.50642	27.52	22.87	0.146604	26.7	24.325	0.00247218	27.695	24.725	0.0774817	33.315	35.515	0.0160087	20.355	20.705	0.666649	27.425	26.405	0.267943	26.365	20.82	0.385553	25.575	26.425	0.0669858	20.295	18.535	0.768438	27.675	29.17	0.362236
		miR-21	miR-21	miR-221	miR-221	miR-210	miR-210	miR-195	miR-195	miR-145	miR-145	Let-7a	Let-7a
S. No.	Cell lines	CT value	fold change	CT value	fold change	CT value	MCF-7 fold change	MCF-7 CT value	MCF-7 fold change	CT value	fold change	CT value	fold change
1	MCF-7	26.17	1.69937	21.72	9.64646	25.87	11.5115	29.265	0.273573	34.74	0.115423	27.015	6.98858
2	MCF-7	26.61	2.50533	22.72	10.1965	25.4	15.9446	27.67	0.82645	34.93	0.10118	26.915	7.49018
3	MCF-7	26.585	5.09824	23.76	4.95883	25.72	12.7728	28.4	0.49827	34.495	0.136787	28.44	2.60268
4	MCF-7	26.5	2.70382	22.625	10.8905	25.655	13.3614	29.505	0.231647	33.605	0.25349	26.54	9.78112
5	MCF-7	26.29	1.56374	23.38	6.45313	26.305	8.51496	28.27	0.545254	34.79	0.111491	27.99	1.58667
1	MDA-MB-231	21.375	22.3159	20.19	27.8576	23.405	30.0647	30.575	0.052193	33.61	0.0597466	26.85	3.70635
2	MDA-MB-231	21.72	37.1425	20.615	20.7494	23.55	27.1899	30.525	0.0540336	35.43	0.033843	25.16	11.9588
3	MDA-MB-231	21.86	33.7076	20.555	21.6306	23.73	24.0006	31.32	0.0311419	35.345	0.0717936	25.435	6.98858
4	MDA-MB-231	21.62	19.9042	20.69	19.6983	24.855	11.0043	31.505	0.0273939	36.345	0.0179484	26.03	13.8326
5	MDA-MB-231	21.35	24.0006	20.695	19.6302	23.5	28.1488	32.595	0.0128686	35.72	0.0276802	28	1.27015
	MCF-10A	33.15		32.285		35.61		33.61		37.84		36.035
[truncated: 7 more columns]
